# Supplementary material for: Genome-wide association identifies seven loci for pelvic organ prolapse in Iceland and the UK Biobank
Source: Commun Biol. 2020 Mar 17;3:129. doi: 10.1038/s42003-020-0857-9 (PMC7078216; doi:10.1038/s42003-020-0857-9)
Supplement: Supplementary file 3 — Supplementary Data [file 42003_2020_857_MOESM3_ESM.xlsx]

## Sheet: Supp.Data1
	Iceland			UKBiobank
	Cases	Controls		Cases	Controls
N	3409	131444		11601	209288
Age (sd)	72 (14)	57 (20)		66 (7)	64 (8)
Age at first diagnosis (sd)	61 (13)	NA		60 (8), n = 8,179	NA
BMI (sd)	27.54 (4.74), n = 2,192	26.91 (5.43), n = 42,522		27.89 (4.82), n = 11,570	27.00 (5.14), n = 208,669
Number of children (sd)	3.27 (1.42)	2.32 (1.76)		2.37 (1.00)	1.79 (1.17)
Supplementary Data 1 Demographic information for POP cases and controls in Iceland and the UKBiobank. Shown are averages (SD). BMI, Body Mass Index; age at first diagnosis, age at first hospital episode with POP as recorded in the data; NA, not available.

## Sheet: Supp.Data2
P threshold	Impact	Coding effect							N
2.21847e-07	High	Stop-gained, frameshift, splice acceptor and splice donor, start lost and stop lost							9658
4.43694e-08	Moderate	Missense, splice-region variants, and in-frame indels							180803
4.03358e-09	Low	Synonymous, upstream and downstream variants, 3 prime UTR and 5 prime UTR							2653622
6.72264e-10	Lowest	Intron and intergenic variants							34300780
									37144863
Supplementary Data 2 P-value thresholds for genome-wide significance for variants in different annotations classes. Thresholds were defined as in Sveinbjornsson G. et al. Nature Genetics 48, 314-317 (2016) and adjusted to the meta-analysis data.

## Sheet: Supp.Data3
P Meta	OR Meta (95% CI)	Phet	Chrom	Poshg38	SNP	Impact	EA	OA	ICE P	ICE OR (95% CI)	ICE Freq	UKB P	UKB OR (95% CI)	UKB Freq	Gene	EAF(%)
3.3e-21	0.85 (0.82, 0.88)	0.62	1	22141722	rs3820282	LOWEST	T	C	1e-06	0.83 (0.78, 0.90)	18.537	5e-16	0.85 (0.82, 0.89)	15.804	CDC42,WNT4	17.1705
3.6e-21	0.85 (0.82, 0.88)	0.61	1	22139327	rs61768001	LOWEST	C	T	1.1e-06	0.83 (0.78, 0.90)	18.538	5.5e-16	0.85 (0.82, 0.89)	15.8	CDC42,WNT4	17.169
7.3e-21	0.85 (0.82, 0.88)	0.3	1	22109953	rs7412010	LOWEST	C	G	7.9e-08	0.83 (0.77, 0.89)	20.137	9.3e-15	0.86 (0.83, 0.89)	16.256	CDC42	18.1965
8.8e-21	0.85 (0.82, 0.88)	0.42	1	22123994	rs2235529	LOWEST	T	C	2.2e-07	0.83 (0.77, 0.89)	19.732	5.2e-15	0.86 (0.82, 0.89)	15.674	CDC42,WNT4	17.703
1e-20	0.85 (0.83, 0.88)	0.31	1	22096228	rs10917151	LOW	A	G	1e-07	0.83 (0.77, 0.89)	20.124	1e-14	0.86 (0.83, 0.89)	16.236	CDC42	18.18
1.2e-20	0.85 (0.82, 0.88)	0.59	1	22135618	rs12037376	LOWEST	A	G	8.5e-07	0.84 (0.78, 0.90)	19.381	2.3e-15	0.86 (0.82, 0.89)	15.736	CDC42,WNT4	17.5585
5.6e-20	0.85 (0.82, 0.88)	0.68	1	22143958	rs55938609	LOW	C	G	2.6e-06	0.84 (0.78, 0.90)	17.667	3.7e-15	0.85 (0.82, 0.89)	14.824	WNT4	16.2455
6.2e-20	0.85 (0.82, 0.88)	0.67	1	22143914	rs56318008	LOW	T	C	2.6e-06	0.84 (0.78, 0.90)	17.667	4.1e-15	0.85 (0.82, 0.89)	14.829	WNT4	16.248
1.4e-18	0.87 (0.84, 0.90)	0.71	1	22132301	rs12404660	LOWEST	G	A	8.2e-06	0.86 (0.80, 0.92)	22.264	3.2e-14	0.87 (0.84, 0.90)	18.892	WNT4	20.578
2.4e-18	0.87 (0.84, 0.89)	0.31	1	22070505	rs56319427	LOWEST	C	T	4.5e-07	0.84 (0.78, 0.90)	21.519	5.9e-13	0.87 (0.84, 0.91)	17.408	CDC42	19.4635
2.5e-18	0.87 (0.84, 0.89)	0.31	1	22062379	rs17837951	LOWEST	T	C	4.7e-07	0.84 (0.78, 0.90)	21.522	5.8e-13	0.87 (0.84, 0.91)	17.415	CDC42	19.4685
2.6e-18	0.86 (0.84, 0.89)	0.33	1	22044572	rs10917130	LOWEST	G	T	6.7e-07	0.84 (0.78, 0.90)	20.005	4.4e-13	0.87 (0.84, 0.90)	16.719	CDC42	18.362
2.9e-18	0.87 (0.84, 0.89)	0.3	1	22088917	rs2268177	LOWEST	T	A	4.7e-07	0.84 (0.78, 0.90)	21.522	6.7e-13	0.87 (0.84, 0.91)	17.412	CDC42	19.467
3e-18	0.87 (0.84, 0.89)	0.3	1	22088292	rs2268179	LOWEST	T	G	4.7e-07	0.84 (0.78, 0.90)	21.523	7e-13	0.87 (0.84, 0.91)	17.404	CDC42	19.4635
3.1e-18	0.87 (0.84, 0.89)	0.3	1	22051787	rs725158	LOW	A	T	4.7e-07	0.84 (0.78, 0.90)	21.522	7.1e-13	0.87 (0.84, 0.91)	17.388	CDC42	19.455
3.3e-18	0.87 (0.84, 0.89)	0.3	1	22052387	rs3754496	LOW	A	C	4.6e-07	0.84 (0.78, 0.90)	21.523	7.7e-13	0.87 (0.84, 0.91)	17.386	CDC42	19.4545
3.8e-18	0.87 (0.84, 0.90)	0.3	1	22076864	rs12038474	LOWEST	A	G	4.6e-07	0.84 (0.78, 0.90)	21.523	8.9e-13	0.87 (0.84, 0.91)	17.424	CDC42	19.4735
6.3e-18	0.86 (0.84, 0.89)	0.34	1	22040580	rs72665317	LOWEST	G	T	9.9e-07	0.84 (0.78, 0.90)	19.972	7.6e-13	0.87 (0.84, 0.91)	16.794	CDC42	18.383
1.8e-17	0.86 (0.83, 0.89)	0.46	1	22021916	rs10917119	LOWEST	A	G	2.4e-06	0.84 (0.79, 0.91)	19.558	1.1e-12	0.87 (0.84, 0.90)	15.981	CDC42	17.7695
2.1e-17	0.86 (0.84, 0.89)	0.43	1	22022893	rs79050195	LOWEST	T	C	2.1e-06	0.84 (0.79, 0.90)	19.57	1.4e-12	0.87 (0.84, 0.90)	16.003	CDC42	17.7865
2.3e-17	0.87 (0.84, 0.90)	0.34	1	22032296	rs61778046	LOWEST	T	G	1.3e-06	0.84 (0.78, 0.90)	19.974	2.2e-12	0.87 (0.84, 0.91)	16.437	CDC42	18.2055
2.4e-17	0.87 (0.84, 0.90)	0.35	1	22034736	rs111992780	LOWEST	T	C	1.3e-06	0.84 (0.78, 0.90)	19.974	2.3e-12	0.87 (0.84, 0.91)	16.413	CDC42	18.1935
2.4e-17	0.87 (0.84, 0.90)	0.34	1	22033346	rs72665313	LOWEST	C	T	1.3e-06	0.84 (0.78, 0.90)	19.974	2.3e-12	0.87 (0.84, 0.91)	16.413	CDC42	18.1935
2.5e-17	0.88 (0.85, 0.90)	0.51	1	22146239	rs12042083	LOW	A	G	4.8e-06	0.86 (0.81, 0.92)	24.683	8e-13	0.88 (0.85, 0.91)	20.536	WNT4	22.6095
2.5e-17	0.87 (0.84, 0.90)	0.34	1	22032102	rs61778045	LOWEST	A	G	1.3e-06	0.84 (0.78, 0.90)	19.974	2.4e-12	0.87 (0.84, 0.91)	16.413	CDC42	18.1935
2.6e-17	0.88 (0.85, 0.90)	0.5	1	22146013	rs7519889	LOW	A	G	4.6e-06	0.86 (0.81, 0.92)	24.668	8.6e-13	0.88 (0.85, 0.91)	20.528	WNT4	22.598
2.7e-17	0.87 (0.84, 0.90)	0.38	1	22032343	rs12027753	LOWEST	T	C	1.7e-06	0.84 (0.79, 0.90)	19.969	2.1e-12	0.87 (0.84, 0.91)	16.384		18.1765
2.9e-17	0.87 (0.84, 0.90)	0.35	1	22039609	rs10917128	LOWEST	C	T	1.3e-06	0.84 (0.78, 0.90)	20.357	2.7e-12	0.87 (0.84, 0.91)	16.423		18.39
3.2e-17	0.87 (0.84, 0.90)	0.39	1	22039196	rs12405695	LOWEST	T	C	1.9e-06	0.84 (0.79, 0.91)	20.168	2.2e-12	0.87 (0.84, 0.91)	16.408	CDC42	18.288
3.8e-17	0.87 (0.84, 0.90)	0.34	1	22026643	rs3768579	LOWEST	A	G	1.3e-06	0.84 (0.78, 0.90)	19.972	3.6e-12	0.87 (0.84, 0.91)	16.308	CDC42	18.14
3.9e-17	0.87 (0.84, 0.90)	0.35	1	22028045	rs80173514	LOWEST	A	C	1.4e-06	0.84 (0.78, 0.90)	19.968	3.4e-12	0.87 (0.84, 0.91)	16.308	CDC42	18.138
1.2e-16	0.88 (0.85, 0.91)	0.54	1	22146917	rs7515106	LOW	C	T	9.2e-06	0.87 (0.81, 0.92)	25.326	2.1e-12	0.89 (0.86, 0.92)	21.156	WNT4	23.241
1.8e-15	0.88 (0.85, 0.91)	0.82	1	22159536	rs56104760	LOWEST	G	A	6.3e-05	0.87 (0.82, 0.93)	22.898	6e-12	0.88 (0.85, 0.91)	18.593		20.7455
4.2e-15	0.88 (0.85, 0.91)	0.96	1	22163074	rs72478520	LOWEST	T	C	0.00016	0.88 (0.82, 0.94)	21.892	5.8e-12	0.88 (0.85, 0.91)	18.064		19.978
7.1e-15	0.88 (0.86, 0.91)	0.63	1	22156136	rs12410251	LOWEST	T	G	3.2e-05	0.87 (0.82, 0.93)	24.546	4.2e-11	0.89 (0.86, 0.92)	19.534		22.04
1.5e-14	0.89 (0.86, 0.91)	0.89	1	22166394	rs3920498	LOWEST	C	G	0.00016	0.88 (0.83, 0.94)	23.291	2.1e-11	0.89 (0.86, 0.92)	19.671		21.481
6.8e-12	0.90 (0.88, 0.93)	0.36	1	22120823	rs3765350	LOWEST	G	A	5.9e-05	0.88 (0.83, 0.94)	26.494	1.7e-08	0.91 (0.88, 0.94)	22.126	WNT4	24.31
6.9e-12	0.90 (0.88, 0.93)	0.34	1	22118482	rs10737462	LOW	T	C	5.1e-05	0.88 (0.82, 0.94)	26.493	1.9e-08	0.91 (0.88, 0.94)	22.119	WNT4	24.306
3.1e-11	0.91 (0.88, 0.93)	0.42	1	22164231	rs7521902	LOWEST	A	C	0.00014	0.89 (0.84, 0.94)	27.986	3.9e-08	0.91 (0.88, 0.94)	23.875		25.9305
4.4e-11	0.91 (0.89, 0.94)	0.26	1	22158082	rs3971300	LOWEST	C	T	4.8e-05	0.88 (0.83, 0.94)	31.215	1.1e-07	0.92 (0.89, 0.95)	26.837		29.026
4e-10	0.91 (0.89, 0.94)	0.46	1	22165350	rs4654785	LOWEST	G	A	0.0003	0.90 (0.85, 0.95)	31.561	2.5e-07	0.92 (0.89, 0.95)	25.677		28.619
4.8e-10	0.92 (0.90, 0.94)	0.4	1	22153726	rs10917162	LOWEST	C	T	0.00033	0.90 (0.85, 0.95)	33.057	2.6e-07	0.92 (0.90, 0.95)	31.561		32.309
1e-10	0.91 (0.88, 0.94)	0.59	1	22031964	rs2473290	LOWEST	T	C	0.00041	0.90 (0.84, 0.95)	28.721	5.3e-08	0.91 (0.88, 0.94)	23.144		25.9325
1.8e-10	0.91 (0.89, 0.94)	0.89	1	22064084	rs2473321	LOWEST	T	C	0.0036	0.92 (0.86, 0.97)	33.095	1.4e-08	0.91 (0.88, 0.94)	24.164	CDC42	28.6295
3.4e-17	1.11 (1.09, 1.14)	0.51	2	20678345	rs9306894	LOWEST	G	A	0.0017	1.10 (1.04, 1.16)	33.364	4.1e-15	1.12 (1.09, 1.15)	35.598	C2orf43	34.481
6.2e-17	1.11 (1.09, 1.14)	0.46	2	20678393	rs9306895	LOWEST	C	T	0.0024	1.09 (1.03, 1.16)	33.325	5e-15	1.12 (1.09, 1.15)	35.701	C2orf43	34.513
1.1e-16	1.11 (1.09, 1.14)	0.63	2	20682080	rs2289081	LOW	C	G	0.0013	1.10 (1.04, 1.16)	31.925	1.9e-14	1.12 (1.09, 1.15)	35.567	C2orf43	33.746
4e-16	1.11 (1.08, 1.14)	0.22	2	20678646	rs3072	LOWEST	C	T	0.012	1.08 (1.02, 1.14)	34.603	4.6e-15	1.12 (1.09, 1.15)	36.374	C2orf43	35.4885
7.3e-16	1.11 (1.08, 1.14)	0.35	2	20681073	rs10193919	LOW	T	C	0.0072	1.08 (1.02, 1.15)	30.506	1.8e-14	1.12 (1.09, 1.15)	34.292	C2orf43	32.399
2.2e-14	1.11 (1.08, 1.14)	0.78	2	20729307	rs1437405	LOWEST	C	T	0.0019	1.10 (1.04, 1.17)	25.724	2.8e-12	1.11 (1.08, 1.15)	28.71	C2orf43	27.217
9.7e-14	1.11 (1.08, 1.14)	0.97	2	20739946	rs2046325	LOWEST	C	T	0.00094	1.11 (1.04, 1.18)	25.472	2.5e-11	1.11 (1.07, 1.14)	28.258	C2orf43	26.865
6.1e-12	1.11 (1.07, 1.14)	0.69	2	20688505	rs13385191	LOWEST	G	A	0.0085	1.09 (1.02, 1.17)	20.928	1.9e-10	1.11 (1.07, 1.14)	23.254	C2orf43	22.091
8.1e-12	1.10 (1.07, 1.14)	0.79	2	20684786	rs10171934	LOW	C	A	0.0063	1.10 (1.03, 1.17)	20.854	3.5e-10	1.11 (1.07, 1.14)	23.211	C2orf43	22.0325
8.6e-12	1.10 (1.07, 1.14)	0.78	2	20683801	rs12622106	LOW	T	C	0.0065	1.10 (1.03, 1.17)	20.847	3.7e-10	1.11 (1.07, 1.14)	23.209	C2orf43	22.028
8.7e-12	1.10 (1.07, 1.14)	0.79	2	20684826	rs10182643	LOW	C	G	0.0063	1.10 (1.03, 1.17)	20.852	3.8e-10	1.11 (1.07, 1.14)	23.204	C2orf43	22.028
8.9e-12	1.10 (1.07, 1.14)	0.79	2	20683456	rs10170771	LOW	C	T	0.0064	1.10 (1.03, 1.17)	20.848	3.9e-10	1.11 (1.07, 1.14)	23.239	C2orf43	22.0435
1.3e-11	1.10 (1.07, 1.13)	0.72	2	20779993	rs16988063	LOWEST	A	G	0.00063	1.11 (1.05, 1.18)	25.474	4.9e-09	1.10 (1.06, 1.13)	23.842	C2orf43	24.658
1.6e-11	1.10 (1.07, 1.13)	0.71	2	20783235	rs61662529	LOWEST	A	G	0.00066	1.11 (1.05, 1.18)	25.511	5.7e-09	1.10 (1.06, 1.13)	24.024	C2orf43	24.7675
3e-11	0.90 (0.88, 0.93)	0.31	2	55884174	rs3791675	LOWEST	T	C	0.00022	0.87 (0.81, 0.94)	18.872	1.9e-08	0.91 (0.88, 0.94)	23.277	EFEMP1	21.0745
3.3e-11	1.11 (1.08, 1.15)	0.5	2	55875609	rs11899888	LOWEST	G	A	0.00013	1.14 (1.06, 1.21)	20.604	4.9e-08	1.11 (1.07, 1.15)	15.858	EFEMP1	18.231
3.4e-11	1.10 (1.07, 1.13)	0.71	2	20805816	rs16988078	LOWEST	C	T	0.00081	1.11 (1.04, 1.18)	25.444	1e-08	1.10 (1.06, 1.13)	24.027	C2orf43	24.7355
3.5e-11	1.11 (1.08, 1.15)	0.71	2	55868859	rs17278665	LOWEST	G	C	0.00042	1.12 (1.05, 1.20)	22.167	1.9e-08	1.11 (1.07, 1.15)	17.45	EFEMP1	19.8085
4.6e-11	0.91 (0.89, 0.94)	0.22	2	55881198	rs1346786	LOWEST	T	C	7.7e-05	0.88 (0.83, 0.94)	25.56	6.4e-08	0.92 (0.89, 0.95)	28.968	EFEMP1	27.264
4.6e-11	0.90 (0.88, 0.93)	0.35	2	55879793	rs59985551	LOWEST	T	C	0.00033	0.88 (0.82, 0.94)	18.277	2.2e-08	0.91 (0.88, 0.94)	22.439	EFEMP1	20.358
7.6e-11	1.10 (1.07, 1.14)	0.67	2	20682296	rs13394027	LOW	A	G	0.013	1.09 (1.02, 1.16)	19.706	1.6e-09	1.11 (1.07, 1.14)	21.361	C2orf43	20.5335
9e-11	0.91 (0.88, 0.93)	0.4	2	55869757	rs3791679	LOWEST	G	A	0.00052	0.88 (0.82, 0.95)	18.393	3e-08	0.91 (0.88, 0.94)	22.535	EFEMP1	20.464
1.6e-10	1.12 (1.08, 1.16)	0.48	2	55866069	rs1802575	LOW	C	G	0.00013	1.14 (1.07, 1.22)	19.278	2.4e-07	1.11 (1.07, 1.15)	13.368	EFEMP1	16.323
2e-10	1.12 (1.08, 1.15)	0.44	2	55868231	rs9309272	LOWEST	T	G	0.00011	1.14 (1.07, 1.22)	19.236	3.3e-07	1.11 (1.06, 1.15)	13.364	EFEMP1	16.3
2.6e-10	1.12 (1.08, 1.15)	0.47	2	55852474	rs11899380	LOWEST	A	G	0.00015	1.14 (1.07, 1.22)	19.108	3.3e-07	1.11 (1.06, 1.15)	13.413	EFEMP1	16.2605
3.6e-10	1.10 (1.07, 1.13)	0.45	2	20838618	rs57649402	LOWEST	A	G	0.00027	1.12 (1.05, 1.20)	23.841	2.4e-07	1.09 (1.06, 1.13)	20.825		22.333
4.5e-13	1.09 (1.07, 1.12)	0.19	2	20679060	rs7255	LOW	T	C	0.039	1.06 (1.00, 1.12)	44.222	1.6e-12	1.10 (1.07, 1.13)	44.324	C2orf43	44.273
6.1e-11	1.09 (1.06, 1.12)	0.49	2	20724350	rs340620	LOWEST	T	C	0.022	1.07 (1.01, 1.13)	34.292	7e-10	1.09 (1.06, 1.12)	36.442	C2orf43	35.367
4.5e-16	1.13 (1.10, 1.16)	0.027	4	126037217	rs7682992	LOWEST	T	A	1e-08	1.21 (1.13, 1.29)	21.473	6.7e-10	1.11 (1.07, 1.15)	19.781		20.627
4.6e-16	1.13 (1.10, 1.16)	0.029	4	126040099	rs6812443	LOWEST	T	A	1.2e-08	1.20 (1.13, 1.28)	21.471	6.2e-10	1.11 (1.07, 1.15)	19.776		20.6235
4.7e-16	1.13 (1.10, 1.16)	0.027	4	126037550	rs7683776	LOWEST	T	C	1e-08	1.21 (1.13, 1.29)	21.474	6.9e-10	1.11 (1.07, 1.15)	19.784		20.629
4.9e-16	1.13 (1.10, 1.16)	0.028	4	126039029	rs10020221	LOWEST	T	G	1.2e-08	1.20 (1.13, 1.28)	21.471	6.6e-10	1.11 (1.07, 1.15)	19.792		20.6315
4.9e-16	1.13 (1.10, 1.16)	0.026	4	126035974	rs28594485	LOWEST	C	G	1e-08	1.21 (1.13, 1.29)	21.472	7.2e-10	1.11 (1.07, 1.15)	19.783		20.6275
5.4e-16	1.13 (1.10, 1.16)	0.028	4	126038926	rs10020123	LOWEST	A	G	1.2e-08	1.20 (1.13, 1.28)	21.471	7.1e-10	1.11 (1.07, 1.15)	19.794		20.6325
5.5e-16	1.13 (1.10, 1.16)	0.026	4	126030913	rs28882098	LOWEST	T	C	1.1e-08	1.21 (1.13, 1.28)	21.474	7.5e-10	1.11 (1.07, 1.15)	19.782		20.628
5.5e-16	1.13 (1.10, 1.16)	0.028	4	126040316	rs6813545	LOWEST	A	G	1.2e-08	1.20 (1.13, 1.28)	21.472	7.3e-10	1.11 (1.07, 1.15)	19.791		20.6315
5.5e-16	1.13 (1.10, 1.16)	0.026	4	126037603	rs7661885	LOWEST	C	T	1e-08	1.21 (1.13, 1.29)	21.474	7.8e-10	1.11 (1.07, 1.15)	19.796		20.635
5.5e-16	1.13 (1.10, 1.16)	0.026	4	126037754	rs7689104	LOWEST	A	G	1e-08	1.21 (1.13, 1.29)	21.474	7.8e-10	1.11 (1.07, 1.15)	19.796		20.635
5.6e-16	1.13 (1.10, 1.16)	0.027	4	126041123	rs12054487	LOWEST	A	T	1.2e-08	1.20 (1.13, 1.28)	21.472	7.4e-10	1.11 (1.07, 1.15)	19.788		20.63
5.6e-16	1.13 (1.10, 1.16)	0.027	4	126040365	rs6813583	LOWEST	A	G	1.2e-08	1.20 (1.13, 1.28)	21.472	7.4e-10	1.11 (1.07, 1.15)	19.791		20.6315
5.6e-16	1.13 (1.10, 1.16)	0.047	4	126045364	rs6836803	LOWEST	C	T	3.7e-08	1.20 (1.12, 1.28)	21.286	3.8e-10	1.11 (1.08, 1.15)	19.731		20.5085
5.6e-16	1.13 (1.10, 1.16)	0.028	4	126038705	rs9985879	LOWEST	T	C	1.2e-08	1.20 (1.13, 1.28)	21.471	7.3e-10	1.11 (1.07, 1.15)	19.794		20.6325
6e-16	1.13 (1.10, 1.16)	0.026	4	126030597	rs4373172	LOWEST	G	A	1.1e-08	1.21 (1.13, 1.28)	21.474	8.1e-10	1.11 (1.07, 1.15)	19.796		20.635
6.1e-16	1.13 (1.10, 1.16)	0.046	4	126045129	rs6836332	LOWEST	C	T	3.7e-08	1.20 (1.12, 1.28)	21.286	4e-10	1.11 (1.08, 1.15)	19.809		20.5475
6.2e-16	1.13 (1.10, 1.16)	0.027	4	126038354	rs9985557	LOWEST	G	A	1.2e-08	1.20 (1.13, 1.28)	21.471	8e-10	1.11 (1.07, 1.15)	19.796		20.6335
6.2e-16	1.13 (1.10, 1.16)	0.027	4	126038361	rs9986035	LOWEST	A	T	1.2e-08	1.20 (1.13, 1.28)	21.471	8e-10	1.11 (1.07, 1.15)	19.796		20.6335
6.3e-16	1.13 (1.10, 1.16)	0.046	4	126045370	rs6811015	LOWEST	T	A	3.7e-08	1.20 (1.12, 1.28)	21.286	4.2e-10	1.11 (1.08, 1.15)	19.731		20.5085
6.3e-16	1.13 (1.10, 1.16)	0.027	4	126038160	rs9985873	LOWEST	A	G	1.2e-08	1.20 (1.13, 1.28)	21.471	8.1e-10	1.11 (1.07, 1.15)	19.796		20.6335
6.5e-16	1.13 (1.10, 1.16)	0.039	4	126044510	rs6830127	LOWEST	C	T	2.8e-08	1.20 (1.13, 1.28)	21.11	4.9e-10	1.11 (1.08, 1.15)	19.79		20.45
6.6e-16	1.13 (1.10, 1.16)	0.039	4	126043660	rs4992081	LOWEST	G	A	2.8e-08	1.20 (1.13, 1.28)	21.11	5e-10	1.11 (1.08, 1.15)	19.787		20.4485
6.6e-16	1.13 (1.10, 1.16)	0.039	4	126043693	rs4992082	LOWEST	A	G	2.8e-08	1.20 (1.13, 1.28)	21.11	5e-10	1.11 (1.08, 1.15)	19.787		20.4485
6.6e-16	1.13 (1.10, 1.16)	0.039	4	126043844	rs9307580	LOWEST	T	C	2.8e-08	1.20 (1.13, 1.28)	21.11	5e-10	1.11 (1.08, 1.15)	19.787		20.4485
6.6e-16	1.13 (1.10, 1.16)	0.039	4	126043966	rs9307581	LOWEST	C	G	2.8e-08	1.20 (1.13, 1.28)	21.11	5e-10	1.11 (1.08, 1.15)	19.787		20.4485
6.7e-16	1.13 (1.10, 1.16)	0.039	4	126043437	rs4992078	LOWEST	C	A	2.8e-08	1.20 (1.13, 1.28)	21.11	5e-10	1.11 (1.08, 1.15)	19.787		20.4485
6.7e-16	1.13 (1.10, 1.16)	0.039	4	126043526	rs4992079	LOWEST	G	T	2.8e-08	1.20 (1.13, 1.28)	21.11	5e-10	1.11 (1.08, 1.15)	19.786		20.448
6.7e-16	1.13 (1.10, 1.16)	0.039	4	126043536	rs4992080	LOWEST	A	G	2.8e-08	1.20 (1.13, 1.28)	21.11	5e-10	1.11 (1.08, 1.15)	19.786		20.448
6.7e-16	1.13 (1.10, 1.16)	0.039	4	126043144	rs7675977	LOWEST	G	C	2.8e-08	1.20 (1.13, 1.28)	21.111	5e-10	1.11 (1.08, 1.15)	19.786		20.4485
6.7e-16	1.13 (1.10, 1.16)	0.039	4	126043218	rs7676003	LOWEST	C	A	2.8e-08	1.20 (1.13, 1.28)	21.11	5e-10	1.11 (1.08, 1.15)	19.787		20.4485
7e-16	1.13 (1.10, 1.16)	0.025	4	126030209	rs6829242	LOWEST	C	G	1.1e-08	1.21 (1.13, 1.28)	21.474	9.3e-10	1.11 (1.07, 1.15)	19.804		20.639
7.1e-16	1.13 (1.10, 1.16)	0.039	4	126043107	rs2390957	LOWEST	A	G	2.8e-08	1.20 (1.13, 1.28)	21.11	5.3e-10	1.11 (1.08, 1.15)	19.788		20.449
7.1e-16	1.13 (1.10, 1.16)	0.025	4	126018099	rs7674065	LOWEST	T	C	1e-08	1.21 (1.13, 1.29)	21.465	9.8e-10	1.11 (1.07, 1.15)	19.758		20.6115
7.5e-16	1.13 (1.10, 1.16)	0.029	4	126031273	rs28773024	LOWEST	T	C	1.5e-08	1.20 (1.13, 1.28)	21.456	8.4e-10	1.11 (1.07, 1.15)	19.797		20.6265
7.5e-16	1.13 (1.10, 1.16)	0.044	4	126045010	rs6858839	LOWEST	T	C	3.7e-08	1.20 (1.12, 1.28)	21.286	4.8e-10	1.11 (1.08, 1.15)	19.784		20.535
7.6e-16	1.13 (1.10, 1.16)	0.044	4	126045029	rs6858823	LOWEST	G	A	3.7e-08	1.20 (1.12, 1.28)	21.286	4.9e-10	1.11 (1.08, 1.15)	19.784		20.535
8.2e-16	1.13 (1.10, 1.16)	0.038	4	126043696	rs4992083	LOWEST	C	T	2.8e-08	1.20 (1.13, 1.28)	21.11	6.1e-10	1.11 (1.07, 1.15)	19.785		20.4475
8.3e-16	1.13 (1.10, 1.16)	0.038	4	126042764	rs2390958	LOWEST	C	G	2.8e-08	1.20 (1.13, 1.28)	21.11	6e-10	1.11 (1.07, 1.15)	19.778		20.444
8.3e-16	1.13 (1.10, 1.16)	0.038	4	126041485	rs2390960	LOWEST	G	A	2.9e-08	1.20 (1.13, 1.28)	21.111	6e-10	1.11 (1.07, 1.15)	19.778		20.4445
8.3e-16	1.13 (1.10, 1.16)	0.038	4	126041918	rs7668769	LOWEST	C	A	2.9e-08	1.20 (1.13, 1.28)	21.111	6e-10	1.11 (1.07, 1.15)	19.778		20.4445
8.3e-16	1.13 (1.10, 1.16)	0.038	4	126042037	rs7669189	LOWEST	T	C	2.9e-08	1.20 (1.13, 1.28)	21.111	6e-10	1.11 (1.07, 1.15)	19.778		20.4445
8.4e-16	1.13 (1.10, 1.16)	0.038	4	126041546	rs2893165	LOWEST	C	T	2.9e-08	1.20 (1.13, 1.28)	21.111	6.1e-10	1.11 (1.07, 1.15)	19.778		20.4445
8.5e-16	1.13 (1.10, 1.16)	0.038	4	126041230	rs12054610	LOWEST	A	C	2.9e-08	1.20 (1.13, 1.28)	21.111	6.2e-10	1.11 (1.07, 1.15)	19.778		20.4445
8.7e-16	1.13 (1.10, 1.16)	0.016	4	126003844	rs17824374	LOWEST	C	T	4.5e-09	1.21 (1.14, 1.29)	21.665	1.9e-09	1.11 (1.07, 1.15)	19.789		20.727
8.7e-16	1.13 (1.10, 1.16)	0.016	4	126003529	rs28403275	LOWEST	C	G	4.6e-09	1.21 (1.14, 1.29)	21.665	1.9e-09	1.11 (1.07, 1.15)	19.796		20.7305
9.2e-16	1.13 (1.10, 1.16)	0.016	4	126000122	rs12647708	LOWEST	C	T	4.6e-09	1.21 (1.14, 1.29)	21.666	2e-09	1.11 (1.07, 1.15)	19.804		20.735
9.6e-16	1.13 (1.10, 1.16)	0.016	4	125985827	rs72918058	LOWEST	C	T	4.9e-09	1.21 (1.14, 1.29)	21.487	1.9e-09	1.11 (1.07, 1.15)	19.773		20.63
1e-15	1.13 (1.10, 1.16)	0.016	4	125990036	rs17823858	LOWEST	G	A	4.9e-09	1.21 (1.14, 1.29)	21.49	2e-09	1.11 (1.07, 1.15)	19.781		20.6355
1.3e-15	1.13 (1.10, 1.16)	0.023	4	126009775	rs12513259	LOWEST	A	T	1.1e-08	1.21 (1.13, 1.28)	21.471	1.6e-09	1.11 (1.07, 1.15)	19.8		20.6355
1.3e-15	1.13 (1.10, 1.16)	0.013	4	125996665	rs17010558	LOWEST	G	A	3.2e-09	1.21 (1.14, 1.29)	21.708	3.1e-09	1.11 (1.07, 1.14)	19.835		20.7715
1.3e-15	1.13 (1.10, 1.16)	0.023	4	126010258	rs2390928	LOWEST	G	A	1.1e-08	1.21 (1.13, 1.28)	21.471	1.6e-09	1.11 (1.07, 1.15)	19.808		20.6395
1.6e-15	1.13 (1.09, 1.16)	0.019	4	126013172	rs72920119	LOWEST	A	G	8.2e-09	1.21 (1.13, 1.29)	21.513	2.2e-09	1.11 (1.07, 1.14)	19.854		20.6835
1.7e-15	1.13 (1.09, 1.16)	0.019	4	126012746	rs28446518	LOWEST	T	C	8.6e-09	1.21 (1.13, 1.29)	21.508	2.3e-09	1.11 (1.07, 1.14)	19.856		20.682
1.8e-15	1.13 (1.09, 1.16)	0.022	4	125989023	rs12651652	LOWEST	T	C	1.2e-08	1.21 (1.13, 1.29)	21.293	2e-09	1.11 (1.07, 1.15)	19.771		20.532
1.9e-15	1.13 (1.09, 1.16)	0.018	4	125993282	rs6817714	LOWEST	A	C	7.9e-09	1.21 (1.13, 1.29)	21.513	2.7e-09	1.11 (1.07, 1.14)	19.821		20.667
2.2e-15	1.13 (1.09, 1.16)	0.02	4	125996119	rs17824014	LOWEST	T	C	1e-08	1.21 (1.13, 1.29)	21.473	2.6e-09	1.11 (1.07, 1.14)	19.786		20.6295
2.7e-15	1.13 (1.09, 1.16)	0.017	4	125996182	rs17010555	LOWEST	A	G	7.9e-09	1.21 (1.13, 1.29)	21.514	3.6e-09	1.11 (1.07, 1.14)	19.827		20.6705
5.1e-15	1.12 (1.09, 1.16)	0.074	4	126045578	rs6837208	LOWEST	C	T	2.2e-07	1.18 (1.11, 1.26)	21.696	9.1e-10	1.11 (1.07, 1.15)	20.282		20.989
8.9e-15	1.12 (1.09, 1.16)	0.07	4	126045561	rs12642280	LOWEST	G	A	2.3e-07	1.18 (1.11, 1.26)	21.701	1.4e-09	1.11 (1.07, 1.15)	20.365		21.033
2.3e-14	1.12 (1.09, 1.15)	0.14	4	126045746	rs12642937	LOWEST	C	A	9.3e-07	1.17 (1.10, 1.24)	24.829	1.6e-09	1.11 (1.07, 1.14)	21.253		23.041
2.4e-14	1.12 (1.09, 1.15)	0.14	4	126045737	rs12649005	LOWEST	G	C	9.3e-07	1.17 (1.10, 1.24)	24.829	1.6e-09	1.11 (1.07, 1.14)	21.252		23.0405
3.3e-14	1.12 (1.09, 1.15)	0.15	4	126046297	rs2390956	LOWEST	C	G	1.3e-06	1.16 (1.09, 1.24)	24.979	1.8e-09	1.10 (1.07, 1.14)	21.491		23.235
1.6e-13	1.12 (1.08, 1.15)	0.26	4	126053035	rs17010617	LOWEST	A	G	1.1e-05	1.15 (1.08, 1.23)	23.117	1.7e-09	1.11 (1.07, 1.14)	21.165		22.141
1.7e-13	1.12 (1.08, 1.15)	0.26	4	126053573	rs10003386	LOWEST	A	G	1.1e-05	1.15 (1.08, 1.23)	23.117	1.7e-09	1.11 (1.07, 1.14)	21.165		22.141
1.7e-13	1.12 (1.08, 1.15)	0.26	4	126053552	rs10015230	LOWEST	C	T	1.1e-05	1.15 (1.08, 1.23)	23.117	1.7e-09	1.11 (1.07, 1.14)	21.165		22.141
1.7e-13	1.12 (1.08, 1.15)	0.26	4	126053197	rs10518487	LOWEST	T	G	1.1e-05	1.15 (1.08, 1.23)	23.117	1.7e-09	1.11 (1.07, 1.14)	21.165		22.141
1.7e-13	1.12 (1.08, 1.15)	0.26	4	126051081	rs11723604	LOWEST	C	G	1.1e-05	1.15 (1.08, 1.23)	23.114	1.7e-09	1.11 (1.07, 1.14)	21.165		22.1395
1.7e-13	1.12 (1.08, 1.15)	0.26	4	126051222	rs11727962	LOWEST	G	T	1.1e-05	1.15 (1.08, 1.23)	23.114	1.7e-09	1.11 (1.07, 1.14)	21.166		22.14
1.7e-13	1.12 (1.08, 1.15)	0.26	4	126051230	rs11727965	LOWEST	C	T	1.1e-05	1.15 (1.08, 1.23)	23.114	1.7e-09	1.11 (1.07, 1.14)	21.165		22.1395
1.7e-13	1.12 (1.08, 1.15)	0.26	4	126051298	rs11727976	LOWEST	C	T	1.1e-05	1.15 (1.08, 1.23)	23.114	1.7e-09	1.11 (1.07, 1.14)	21.165		22.1395
1.7e-13	1.12 (1.08, 1.15)	0.26	4	126051150	rs11731780	LOWEST	G	A	1.1e-05	1.15 (1.08, 1.23)	23.114	1.7e-09	1.11 (1.07, 1.14)	21.165		22.1395
1.7e-13	1.12 (1.08, 1.15)	0.26	4	126051889	rs1320269	LOWEST	G	T	1.1e-05	1.15 (1.08, 1.23)	23.117	1.7e-09	1.11 (1.07, 1.14)	21.163		22.14
1.7e-13	1.12 (1.08, 1.15)	0.26	4	126053110	rs17010620	LOWEST	C	G	1.1e-05	1.15 (1.08, 1.23)	23.117	1.7e-09	1.11 (1.07, 1.14)	21.165		22.141
1.7e-13	1.12 (1.08, 1.15)	0.26	4	126052349	rs4834083	LOWEST	T	G	1.1e-05	1.15 (1.08, 1.23)	23.117	1.7e-09	1.11 (1.07, 1.14)	21.165		22.141
1.7e-13	1.12 (1.08, 1.15)	0.24	4	126046824	rs6534528	LOWEST	G	A	9.2e-06	1.15 (1.08, 1.23)	23.157	2e-09	1.11 (1.07, 1.14)	21.178		22.1675
1.7e-13	1.12 (1.08, 1.15)	0.26	4	126053635	rs7661578	LOWEST	T	G	1.1e-05	1.15 (1.08, 1.23)	23.118	1.7e-09	1.11 (1.07, 1.14)	21.165		22.1415
1.7e-13	1.12 (1.08, 1.15)	0.26	4	126049852	rs7664677	LOWEST	G	T	1.1e-05	1.15 (1.08, 1.23)	23.114	1.7e-09	1.11 (1.07, 1.14)	21.164		22.139
1.7e-13	1.12 (1.08, 1.15)	0.26	4	126053863	rs7677845	LOWEST	G	A	1.1e-05	1.15 (1.08, 1.23)	23.118	1.7e-09	1.11 (1.07, 1.14)	21.165		22.1415
1.7e-13	1.12 (1.08, 1.15)	0.26	4	126053995	rs7678586	LOWEST	A	G	1.1e-05	1.15 (1.08, 1.23)	23.118	1.7e-09	1.11 (1.07, 1.14)	21.165		22.1415
1.7e-13	1.12 (1.08, 1.15)	0.26	4	126049738	rs7686216	LOWEST	G	A	1.1e-05	1.15 (1.08, 1.23)	23.114	1.7e-09	1.11 (1.07, 1.14)	21.166		22.14
1.7e-13	1.12 (1.08, 1.15)	0.27	4	126050251	rs7687184	LOWEST	G	A	1.1e-05	1.15 (1.08, 1.23)	23.114	1.7e-09	1.11 (1.07, 1.14)	21.164		22.139
1.7e-13	1.12 (1.08, 1.15)	0.26	4	126053353	rs9307582	LOWEST	G	A	1.1e-05	1.15 (1.08, 1.23)	23.117	1.7e-09	1.11 (1.07, 1.14)	21.165		22.141
1.8e-13	1.11 (1.08, 1.15)	0.26	4	126051007	rs11731723	LOWEST	G	A	1.1e-05	1.15 (1.08, 1.23)	23.114	1.8e-09	1.11 (1.07, 1.14)	21.144		22.129
1.9e-13	1.11 (1.08, 1.15)	0.26	4	126047745	rs4461538	LOWEST	C	G	1.1e-05	1.15 (1.08, 1.23)	23.114	1.9e-09	1.11 (1.07, 1.14)	21.162		22.138
2e-13	1.11 (1.08, 1.15)	0.25	4	126061908	rs2390951	LOWEST	C	G	1e-05	1.15 (1.08, 1.23)	23.116	2.1e-09	1.10 (1.07, 1.14)	21.183		22.1495
2e-13	1.11 (1.08, 1.15)	0.26	4	126047299	rs2390955	LOWEST	A	G	1.1e-05	1.15 (1.08, 1.23)	23.114	2e-09	1.11 (1.07, 1.14)	21.165		22.1395
2e-13	1.11 (1.08, 1.15)	0.26	4	126047437	rs2893164	LOWEST	T	C	1.1e-05	1.15 (1.08, 1.23)	23.114	2e-09	1.11 (1.07, 1.14)	21.165		22.1395
2e-13	1.11 (1.08, 1.15)	0.26	4	126047752	rs4481242	LOWEST	T	C	1.1e-05	1.15 (1.08, 1.23)	23.114	2e-09	1.11 (1.07, 1.14)	21.165		22.1395
2.1e-13	1.11 (1.08, 1.15)	0.25	4	126055103	rs4277789	LOWEST	C	A	1e-05	1.15 (1.08, 1.23)	23.116	2.2e-09	1.10 (1.07, 1.14)	21.177		22.1465
2.1e-13	1.11 (1.08, 1.15)	0.25	4	126055591	rs7440055	LOWEST	G	A	1e-05	1.15 (1.08, 1.23)	23.116	2.3e-09	1.10 (1.07, 1.14)	21.174		22.145
2.1e-13	1.11 (1.08, 1.15)	0.25	4	126054299	rs7678854	LOWEST	T	C	1e-05	1.15 (1.08, 1.23)	23.117	2.3e-09	1.10 (1.07, 1.14)	21.107		22.112
2.2e-13	1.11 (1.08, 1.15)	0.25	4	126055913	rs11098850	LOWEST	G	C	1e-05	1.15 (1.08, 1.23)	23.116	2.3e-09	1.10 (1.07, 1.14)	21.175		22.1455
2.2e-13	1.11 (1.08, 1.15)	0.25	4	126056931	rs11724375	LOWEST	A	G	1e-05	1.15 (1.08, 1.23)	23.116	2.3e-09	1.10 (1.07, 1.14)	21.176		22.146
2.2e-13	1.11 (1.08, 1.15)	0.25	4	126055743	rs12499838	LOWEST	T	G	1e-05	1.15 (1.08, 1.23)	23.116	2.3e-09	1.10 (1.07, 1.14)	21.175		22.1455
2.2e-13	1.11 (1.08, 1.15)	0.25	4	126055824	rs12499882	LOWEST	A	G	1e-05	1.15 (1.08, 1.23)	23.116	2.3e-09	1.10 (1.07, 1.14)	21.176		22.146
2.2e-13	1.11 (1.08, 1.15)	0.25	4	126056492	rs28458352	LOWEST	G	A	1e-05	1.15 (1.08, 1.23)	23.116	2.3e-09	1.10 (1.07, 1.14)	21.176		22.146
2.2e-13	1.11 (1.08, 1.15)	0.25	4	126056702	rs28588680	LOWEST	C	T	1e-05	1.15 (1.08, 1.23)	23.116	2.3e-09	1.10 (1.07, 1.14)	21.175		22.1455
2.2e-13	1.11 (1.08, 1.15)	0.25	4	126055311	rs4279227	LOWEST	G	A	1e-05	1.15 (1.08, 1.23)	23.116	2.3e-09	1.10 (1.07, 1.14)	21.175		22.1455
2.2e-13	1.11 (1.08, 1.15)	0.25	4	126055188	rs4414967	LOWEST	G	T	1e-05	1.15 (1.08, 1.23)	23.116	2.3e-09	1.10 (1.07, 1.14)	21.175		22.1455
2.2e-13	1.11 (1.08, 1.15)	0.25	4	126055281	rs4577593	LOWEST	C	G	1e-05	1.15 (1.08, 1.23)	23.116	2.3e-09	1.10 (1.07, 1.14)	21.175		22.1455
2.2e-13	1.11 (1.08, 1.15)	0.26	4	126048306	rs6831457	LOWEST	T	C	1.1e-05	1.15 (1.08, 1.23)	23.11	2.2e-09	1.10 (1.07, 1.14)	21.133		22.1215
2.2e-13	1.11 (1.08, 1.15)	0.26	4	126048299	rs6831770	LOWEST	C	G	1.1e-05	1.15 (1.08, 1.23)	23.11	2.2e-09	1.10 (1.07, 1.14)	21.137		22.1235
6.1e-13	1.11 (1.08, 1.15)	0.22	4	126085428	rs17010666	LOWEST	C	A	1e-05	1.15 (1.08, 1.23)	23.042	6.1e-09	1.10 (1.07, 1.14)	21.054		22.048
6.3e-13	1.11 (1.08, 1.14)	0.21	4	126069421	rs12647698	LOWEST	A	C	9.4e-06	1.15 (1.08, 1.23)	23.418	6.6e-09	1.10 (1.07, 1.14)	21.274		22.346
7e-13	1.11 (1.08, 1.14)	0.19	4	126075715	rs12509991	LOWEST	T	C	7.4e-06	1.15 (1.08, 1.23)	23.462	8.5e-09	1.10 (1.07, 1.14)	21.307		22.3845
7.2e-13	1.11 (1.08, 1.14)	0.19	4	126075819	rs10518485	LOWEST	T	C	7.4e-06	1.15 (1.08, 1.23)	23.462	8.7e-09	1.10 (1.07, 1.14)	21.308		22.385
7.8e-13	1.11 (1.08, 1.14)	0.21	4	126076099	rs12498791	LOWEST	C	T	9.3e-06	1.15 (1.08, 1.23)	23.417	8e-09	1.10 (1.07, 1.14)	21.29		22.3535
8e-13	1.11 (1.08, 1.14)	0.19	4	126079424	rs4586960	LOWEST	G	A	7.3e-06	1.15 (1.08, 1.23)	23.46	9.7e-09	1.10 (1.06, 1.14)	21.38		22.42
8.1e-13	1.11 (1.08, 1.14)	0.2	4	126080653	rs4382051	LOWEST	G	A	8.3e-06	1.15 (1.08, 1.23)	23.519	9e-09	1.10 (1.07, 1.14)	21.349		22.434
8.8e-13	1.11 (1.08, 1.14)	0.19	4	126075013	rs12642115	LOWEST	T	A	7.5e-06	1.15 (1.08, 1.23)	23.464	1e-08	1.10 (1.06, 1.14)	21.381		22.4225
1.1e-12	1.11 (1.08, 1.14)	0.18	4	126078696	rs4288020	LOWEST	T	C	7.7e-06	1.15 (1.08, 1.23)	23.476	1.3e-08	1.10 (1.06, 1.14)	21.369		22.4225
2.2e-12	1.11 (1.08, 1.14)	0.21	4	126089058	rs2893158	LOWEST	C	T	1.3e-05	1.15 (1.08, 1.22)	23.148	1.6e-08	1.10 (1.06, 1.13)	21.361		22.2545
2.4e-12	1.11 (1.08, 1.14)	0.2	4	126092107	rs2390934	LOWEST	C	A	1.3e-05	1.15 (1.08, 1.22)	23.146	1.8e-08	1.10 (1.06, 1.13)	21.372		22.259
2.6e-12	1.11 (1.08, 1.14)	0.2	4	126091310	rs6534530	LOWEST	T	C	1.3e-05	1.15 (1.08, 1.22)	23.147	1.8e-08	1.10 (1.06, 1.13)	21.362		22.2545
3.7e-11	1.10 (1.07, 1.14)	0.38	4	126108357	rs17010712	LOWEST	G	A	0.00013	1.13 (1.06, 1.21)	21.927	4.5e-08	1.10 (1.06, 1.13)	20.348		21.1375
3.7e-11	1.11 (1.07, 1.14)	0.4	4	126093941	rs6833818	LOWEST	A	C	0.00014	1.13 (1.06, 1.21)	21.936	4.3e-08	1.10 (1.06, 1.14)	20.05		20.993
4e-11	1.10 (1.07, 1.14)	0.35	4	126106772	rs9686033	LOWEST	G	A	0.00011	1.13 (1.06, 1.21)	21.969	5.5e-08	1.10 (1.06, 1.13)	20.331		21.15
4.2e-11	1.10 (1.07, 1.14)	0.37	4	126109406	rs10857109	LOWEST	G	A	0.00013	1.13 (1.06, 1.21)	21.927	5e-08	1.10 (1.06, 1.13)	20.301		21.114
4.2e-11	1.10 (1.07, 1.14)	0.37	4	126107543	rs11098854	LOWEST	G	C	0.00013	1.13 (1.06, 1.21)	21.927	5e-08	1.10 (1.06, 1.13)	20.308		21.1175
4.2e-11	1.10 (1.07, 1.14)	0.37	4	126109281	rs11098855	LOWEST	G	A	0.00013	1.13 (1.06, 1.21)	21.928	5.1e-08	1.10 (1.06, 1.13)	20.301		21.1145
4.2e-11	1.10 (1.07, 1.14)	0.35	4	126098892	rs17010683	LOWEST	A	T	0.00011	1.13 (1.06, 1.21)	21.974	5.7e-08	1.10 (1.06, 1.13)	20.337		21.1555
4.3e-11	1.10 (1.07, 1.14)	0.35	4	126102845	rs17010688	LOWEST	A	T	0.00011	1.13 (1.06, 1.21)	21.972	5.9e-08	1.10 (1.06, 1.13)	20.334		21.153
4.4e-11	1.10 (1.07, 1.14)	0.35	4	126100679	rs12644372	LOWEST	T	G	0.00012	1.13 (1.06, 1.21)	21.975	5.8e-08	1.10 (1.06, 1.13)	20.333		21.154
4.6e-11	1.10 (1.07, 1.14)	0.37	4	126099587	rs11726654	LOWEST	T	G	0.00014	1.13 (1.06, 1.21)	21.93	5.4e-08	1.10 (1.06, 1.13)	20.311		21.1205
4.6e-11	1.10 (1.07, 1.14)	0.37	4	126098366	rs12642573	LOWEST	T	C	0.00014	1.13 (1.06, 1.21)	21.93	5.4e-08	1.10 (1.06, 1.13)	20.299		21.1145
4.7e-11	1.10 (1.07, 1.14)	0.37	4	126102858	rs17010689	LOWEST	T	C	0.00013	1.13 (1.06, 1.21)	21.928	5.5e-08	1.10 (1.06, 1.13)	20.313		21.1205
4.7e-11	1.10 (1.07, 1.14)	0.37	4	126100006	rs6826192	LOWEST	C	A	0.00014	1.13 (1.06, 1.21)	21.93	5.4e-08	1.10 (1.06, 1.13)	20.311		21.1205
4.8e-11	1.10 (1.07, 1.14)	0.37	4	126103194	rs11490709	LOWEST	C	T	0.00013	1.13 (1.06, 1.21)	21.928	5.6e-08	1.10 (1.06, 1.13)	20.314		21.121
4.9e-11	1.10 (1.07, 1.14)	0.35	4	126096739	rs76588118	LOWEST	G	T	0.00012	1.13 (1.06, 1.21)	21.977	6.4e-08	1.10 (1.06, 1.13)	20.223		21.1
4.9e-11	1.10 (1.07, 1.14)	0.35	4	126096734	rs76692861	LOWEST	A	C	0.00012	1.13 (1.06, 1.21)	21.979	6.5e-08	1.10 (1.06, 1.13)	20.219		21.099
5.3e-11	1.10 (1.07, 1.14)	0.38	4	126094561	rs4834084	LOWEST	T	A	0.00014	1.13 (1.06, 1.21)	21.936	6e-08	1.10 (1.06, 1.13)	20.197		21.0665
5.4e-11	1.11 (1.07, 1.14)	0.4	4	126093682	rs6816671	LOWEST	A	G	0.00014	1.13 (1.06, 1.21)	21.936	6.3e-08	1.10 (1.06, 1.14)	19.75		20.843
5.6e-11	1.10 (1.07, 1.14)	0.35	4	126095837	rs7689491	LOWEST	A	C	0.00012	1.13 (1.06, 1.21)	21.979	7.2e-08	1.10 (1.06, 1.13)	20.236		21.1075
5.8e-11	1.10 (1.07, 1.14)	0.37	4	126095014	rs4834086	LOWEST	C	T	0.00014	1.13 (1.06, 1.21)	21.936	6.5e-08	1.10 (1.06, 1.13)	20.211		21.0735
5.8e-11	1.10 (1.07, 1.14)	0.39	4	126093660	rs6816341	LOWEST	T	C	0.00014	1.13 (1.06, 1.21)	21.936	6.8e-08	1.10 (1.06, 1.14)	19.738		20.837
7.8e-11	1.10 (1.07, 1.14)	0.38	4	126093638	rs6816327	LOWEST	T	C	0.00014	1.13 (1.06, 1.21)	21.936	8.9e-08	1.10 (1.06, 1.13)	19.768		20.852
4.6e-10	1.09 (1.06, 1.12)	0.36	4	126110118	rs4834087	LOWEST	G	A	0.00022	1.12 (1.05, 1.19)	26.467	3.4e-07	1.09 (1.05, 1.12)	23.864		25.1655
5.5e-10	1.09 (1.06, 1.12)	0.35	4	126111706	rs7686581	LOWEST	C	T	0.00022	1.12 (1.05, 1.19)	26.467	4e-07	1.08 (1.05, 1.12)	23.853		25.16
5.8e-10	1.09 (1.06, 1.12)	0.35	4	126132742	rs11730992	LOWEST	A	G	0.00022	1.12 (1.05, 1.19)	26.28	4.1e-07	1.08 (1.05, 1.12)	23.831		25.0555
5.8e-10	1.09 (1.06, 1.12)	0.35	4	126111846	rs7666744	LOWEST	T	A	0.00022	1.12 (1.05, 1.19)	26.467	4.2e-07	1.08 (1.05, 1.12)	23.845		25.156
2.8e-11	1.09 (1.06, 1.12)	0.34	4	126022809	rs2893161	LOWEST	T	A	0.0001	1.12 (1.06, 1.19)	33.442	4e-08	1.09 (1.05, 1.12)	30.38		31.911
3.3e-11	1.09 (1.06, 1.12)	0.31	4	126021682	rs10009066	LOWEST	T	A	8.7e-05	1.12 (1.06, 1.19)	33.484	5.2e-08	1.08 (1.05, 1.12)	30.43		31.957
3.3e-11	1.09 (1.06, 1.12)	0.31	4	126022365	rs2390939	LOWEST	A	G	8.7e-05	1.12 (1.06, 1.19)	33.485	5.3e-08	1.08 (1.05, 1.12)	30.43		31.9575
3.3e-11	1.09 (1.06, 1.12)	0.31	4	126023266	rs2390942	LOWEST	T	C	8.7e-05	1.12 (1.06, 1.19)	33.483	5.3e-08	1.08 (1.05, 1.12)	30.437		31.96
3.4e-11	1.09 (1.06, 1.12)	0.31	4	126021904	rs13122147	LOWEST	A	G	8.7e-05	1.12 (1.06, 1.19)	33.484	5.4e-08	1.08 (1.05, 1.12)	30.424		31.954
4.4e-11	1.09 (1.06, 1.12)	0.33	4	126019182	rs7681078	LOWEST	G	C	0.00011	1.12 (1.06, 1.19)	33.444	6e-08	1.08 (1.05, 1.12)	30.415		31.9295
4.5e-11	1.09 (1.06, 1.12)	0.3	4	126021826	rs9999696	LOWEST	G	T	8.7e-05	1.12 (1.06, 1.19)	33.484	7.1e-08	1.08 (1.05, 1.12)	30.429		31.9565
5.2e-11	1.09 (1.06, 1.12)	0.3	4	126019448	rs7681652	LOWEST	G	A	8.9e-05	1.12 (1.06, 1.19)	33.485	7.9e-08	1.08 (1.05, 1.12)	30.457		31.971
6.9e-11	1.10 (1.07, 1.13)	0.25	4	126087067	rs9994809	LOWEST	T	C	6.3e-05	1.13 (1.06, 1.20)	26.928	1.3e-07	1.09 (1.05, 1.12)	24.939		25.9335
4e-12	0.80 (0.75, 0.85)	0.18	7	128392779	rs72624976	LOW	T	C	3.4e-06	0.74 (0.65, 0.84)	5.586	1e-07	0.82 (0.76, 0.88)	4.154	IMPDH1	4.87
5.9e-12	0.80 (0.75, 0.85)	0.19	7	128389802	rs116863476	LOW	A	G	3.9e-06	0.74 (0.65, 0.84)	5.631	1.4e-07	0.82 (0.76, 0.88)	4.145	IMPDH1	4.888
1.9e-10	0.82 (0.77, 0.87)	0.43	7	128688280	rs191142106	LOW	C	G	9.3e-05	0.78 (0.70, 0.89)	6.002	3.6e-07	0.83 (0.77, 0.89)	4.216	FAM71F2	5.109
2.1e-10	0.82 (0.77, 0.87)	0.4	7	128711295	rs117256700	LOW	A	G	8.9e-05	0.78 (0.69, 0.89)	6.006	3.9e-07	0.83 (0.78, 0.89)	4.261	FAM71F1	5.1335
2.3e-10	0.82 (0.78, 0.87)	0.47	7	128643172	rs117756080	LOWEST	T	A	0.00014	0.79 (0.70, 0.89)	6.143	3.1e-07	0.83 (0.78, 0.89)	4.492	FAM71F1,FAM71F2	5.3175
8.1e-11	0.92 (0.90, 0.95)	0.51	12	114235969	rs2555015	LOWEST	C	T	0.00045	0.91 (0.86, 0.96)	50.717	3.6e-08	0.93 (0.90, 0.95)	47.908		49.3125
2.3e-13	1.09 (1.07, 1.12)	0.72	12	114235616	rs1247943	LOWEST	G	A	0.00033	1.10 (1.05, 1.17)	45.455	1.6e-10	1.09 (1.06, 1.12)	46.608		46.0315
2.8e-13	1.09 (1.07, 1.12)	0.64	12	114228294	rs2555009	LOWEST	A	G	0.00023	1.11 (1.05, 1.17)	45.29	2.5e-10	1.09 (1.06, 1.12)	46.564		45.927
2.9e-13	1.09 (1.07, 1.12)	0.72	12	114234020	rs2701109	LOWEST	T	A	0.00034	1.10 (1.05, 1.17)	45.46	1.9e-10	1.09 (1.06, 1.12)	46.575		46.0175
3e-13	1.09 (1.07, 1.12)	0.74	12	114232858	rs2555016	LOWEST	T	G	0.00036	1.10 (1.05, 1.17)	45.458	1.8e-10	1.09 (1.06, 1.12)	46.579		46.0185
3.4e-13	1.09 (1.07, 1.12)	0.73	12	114230813	rs2555019	LOWEST	T	C	0.00036	1.10 (1.05, 1.17)	45.459	2.1e-10	1.09 (1.06, 1.12)	46.594		46.0265
4.1e-13	1.09 (1.07, 1.12)	0.98	12	114231927	rs1920568	LOWEST	G	C	0.0013	1.09 (1.04, 1.15)	46.201	8.4e-11	1.09 (1.06, 1.12)	47.325		46.763
9.6e-11	1.09 (1.06, 1.11)	0.74	12	114226708	rs1920564	LOWEST	A	T	0.0014	1.09 (1.04, 1.16)	38.933	1.7e-08	1.08 (1.05, 1.11)	39.776		39.3545
1.9e-10	1.08 (1.06, 1.11)	0.68	12	114220077	rs1465549	LOWEST	A	G	0.0013	1.10 (1.04, 1.16)	38.766	3.7e-08	1.08 (1.05, 1.11)	39.892		39.329
2.6e-10	1.08 (1.06, 1.11)	0.48	12	114247766	rs1270884	LOWEST	A	G	0.00055	1.10 (1.04, 1.16)	46.205	9.5e-08	1.08 (1.05, 1.11)	48.393		47.299
2.8e-10	1.08 (1.06, 1.11)	0.53	12	114248840	rs2555004	LOWEST	G	A	0.00073	1.10 (1.04, 1.16)	46.328	8.1e-08	1.08 (1.05, 1.11)	48.436		47.382
3e-10	1.08 (1.06, 1.11)	0.48	12	114240513	rs2555013	LOWEST	T	C	0.00056	1.10 (1.04, 1.16)	46.209	1e-07	1.08 (1.05, 1.11)	48.374		47.2915
3.4e-10	1.08 (1.06, 1.11)	0.67	12	114217380	rs10850291	LOWEST	C	T	0.0014	1.09 (1.04, 1.16)	38.258	5.7e-08	1.08 (1.05, 1.11)	39.657		38.9575
5.7e-10	1.08 (1.05, 1.11)	0.9	12	114242384	rs1950090	LOWEST	A	G	0.0041	1.08 (1.03, 1.14)	41.253	3.9e-08	1.08 (1.05, 1.11)	44.365		42.809
2.8e-12	0.89 (0.87, 0.92)	0.32	16	51454218	rs12325192	LOWEST	T	C	0.045	0.93 (0.86, 1.00)	15.753	1.3e-11	0.89 (0.86, 0.92)	20.055		17.904
1.7e-11	0.90 (0.87, 0.93)	0.54	16	51444889	rs12933686	LOWEST	G	A	0.026	0.92 (0.85, 0.99)	15.595	1.8e-10	0.89 (0.86, 0.93)	20.139		17.867
1.8e-11	0.90 (0.87, 0.93)	0.54	16	51445042	rs12920274	LOWEST	C	T	0.026	0.92 (0.85, 0.99)	15.595	1.8e-10	0.89 (0.86, 0.93)	20.139		17.867
2e-11	0.90 (0.87, 0.93)	0.54	16	51447685	rs66998222	LOWEST	A	G	0.027	0.92 (0.85, 0.99)	15.593	2.1e-10	0.89 (0.86, 0.93)	20.127		17.86
2.1e-11	0.90 (0.87, 0.93)	0.55	16	51443999	rs7359475	LOWEST	A	T	0.026	0.92 (0.85, 0.99)	15.595	2.1e-10	0.89 (0.86, 0.93)	20.134		17.8645
Supplementary Data 3 Association results for variants reaching genome-wide significance in meta-analysis of pelvic organ prolapse.
1Odds-ratios correspond to effect alleles. 2SNP positions are according to GRCh38/hg38
Abbreviations: P Meta, P-value for fixed effects meta-analysis; OR, Odds ratio; P het, P-value for heterogeneity in the effect estimates; EA, effect allele; OA, other allele; ICE, results from Icelandic dataset; UKB, results from UK Biobank dataset; EAF, minor allele frequency (average from ICE and UK); Impact, P-value threshold used for different variant annotation classes as described by Sveinb…

## Sheet: Supp.Data4
							Adjusted for rs1430191		Adjusted for rs3791675
SNP	Chr	Pos hg38	EA	OA	OR	P	OR	P	OR	P
rs3791675	2	55884174	T	C	0.90435	2.99e-11	0.87	2.7e-17
rs1430191	2	55806292	T	C	1.03387	0.0073			1.09	1e-09
Supplementary Data 4 Association results for the lead variant (rs3791675) at the EFEMP1 locus on chromosome 2 and a secondary signal detected with a conditional analysis in a meta-analysis of pelvic organ prolapse. Unadjusted and adjusted ORs and P-values are reported. Abbreviations: OR, Odds Ratio; EA, effect allele; OA, other allele.

## Sheet: Supp.Data5
Reported POP variants tested for association with POP in ICE and UKB meta-analysis													Previously reported results
						Additive model			Recessive model
SNP	Chr	Position	EA	OA	EAF1(%)	P	OR		P	OR	Phet		P	OR	EAF(%)	Annotation	Gene	Close genes
Panel A
rs139563135	1	15307321	A	G	0.094	0.597	1.12448		0.953	0.01826	0.256		7e-07	1.64	15	intron	FHAD1	FHAD1,TMEM51,EFHD2,CTRC,C1orf195,CELA2A
rs6669972	1	29858120	T	C	24.233	0.408	1.01198		0.612	1.01824	0.203		3e-06	0.64	9	intergenic		LOC101929406,LOC101928460,PTPRU,MECR,SRSF4,TMEM200B
rs12122043	1	208616604	G	A	25.8815	0.719	0.99496		0.768	0.98991	0.232		2e-06	1.5	9	intergenic		PLXNA2,LOC105372883,CD34,LOC148696,MIR205HG,MIR29B2
rs740494	1	230509181	G	C	23.4825	0.197	1.01949		0.406	1.03349	0.98		9e-07	2.17	12	intergenic		PGBD5,COG2,AGT,GALNT2,CAPN9,C1orf198
rs6678723	1	232020499	A	G	19.0195	0.123	0.97595		0.57	0.97426	0.902		8e-06	0.58	22	intron	DISC1	TSNAX-DISC1,DISC1,DISC1-IT1,DISC2,SIPA1L2,LINC00582
rs3850352	2	56028361	C	T	56.0735	0.27	1.01384		0.577	0.98796	0.647		3e-07	0.420168	82	intergenic		MIR217HG,MIR216B,MIR216A,MIR217,EFEMP1,LOC100129434
rs12692119	2	126863513	C	A	89.576	0.941	1.00152		0.368	0.92603	0.87		2e-06	0.529101	56	intergenic		LOC101929926,GYPC,BIN1,LOC105373602,CYP27C1,ERCC3
rs13418288	2	176151284	T	C	3.424	0.13	1.05343		0.313	1.29636	0.378		9e-06	0.58	38	upstream	HOXD4	HOXD3,HOXD4,MIR10B,HOXD-AS2,HOXD8,HAGLR
rs113872281**	3	108934985	G	T	26.321	0.0454	0.93876		0.14009	0.893	0.972		6e-07	2.27	17	intron	MORC1	GUCA1C,MORC1,TRAT1,RETNLB,FLJ22763,DZIP3
rs7623488**	3	141715561	C	T	27.087	0.527	1.01981		0.94744	1.005	0.557		7e-06	0.63	50	intergenic		LOC646730,RNF7,GRK7,RASA2,ATP1B3,TFDP2
rs181766936	3	159011654	T	C	0.0525	0.84	0.93788		nan	nan	0.881		6e-06	0.68	20	intergenic	SCHIP1	IQCJ,IQCJ-SCHIP1,MFSD1,SCHIP1,MIR3919,RARRES1
rs10776501	4	123466324	A	G	86.2725	0.958	0.99908		0.931	0.99472	0.164		2e-06	1.38	69	intergenic		TRC-GCA2-1,SPRY1,SPATA5,LINC01091,NUDT6,FGF2
rs28573326	4	165417176	G	A	31.7105	0.866	1.00226		0.974	1.00092	0.29		1e-07	2.14	29	intron	CPE	CPE,MIR578,MSMO1,KLHL2,GK3P,LINC01179
rs112881630	6	6722724	G	A	5.606	0.0808	1.04589		0.296	1.15612	0.304		3e-06	2.19	14	intergenic		LY86,LY86-AS1,RREB1,F13A1,MIR7853,MIR5683
rs1335802	6	134197374	C	G	61.757	0.228	1.01548		0.228	0.97129	0.617		2e-06	1.34	58	intron	SGK1	SGK1,HMGA1P7,SLC2A12,TBPL1,LOC101928231,LINC01010
rs11525841	7	85553852	A	G	16.035	0.666	0.99287		0.541	1.03164	0.769		8e-06	1.81	12	intergenic		SEMA3D,LOC101927378
rs1378770	7	114723511	G	A	39.8665	0.261	1.01429		0.767	1.00698	0.0271		2e-06	1.8	15	intergenic	FOXP2	FOXP2,MIR3666,MDFIC,LINC01393,LINC01392,PPP1R3A
rs11243354	7	154587524	C	T	18.448	0.215	1.02008		0.313	1.04956	0.787		5e-07	1.36	45	intron	DPP6	DPP6,PAXIP1-AS2,PAXIP1,PAXIP1-AS1,HTR5A-AS1,HTR5A
rs6947471	7	154589765	T	A	10.2945	0.951	1.00127		0.718	0.9705	0.437		7e-06	1.32	43	downstream	DPP6	DPP6,PAXIP1-AS2,PAXIP1,PAXIP1-AS1,HTR5A-AS1,HTR5A
rs10110287	8	21629619	T	C	6.535	0.936	1.00211		0.628	0.93516	0.551		7e-07	3.69	8	intergenic		GFRA2,DOK2,XPO7,LOC101929172,NPM2,FGF17
rs9772809**	8	42803038	C	T	98.187	0.325	1.11702		0.3827	2.07	0.741		2e-07	0.2	93	intergenic		THAP1,CHRNA6,RNF170,CHRNB3,MIR4469,HOOK3
rs311392	8	54172222	C	T	66.4765	0.501	0.99123		0.757	1.00831	0.127		7e-06	1.61	75	intergenic		MRPL15,LYPLA1,TCEA1,RNU105C,LOC105375840,RGS20
rs73318770*	8	73450680	G	A	0.006	0.118	0.0168		nan	nan	1		8e-07	3.21	7	intron	STAU2	STAU2,STAU2-AS1,RDH10-AS1,RDH10,RPL7,C8orf89
rs56156301	8	103135576	A	G	13.722	0.98	0.99954		0.911	0.99243	0.522		4e-06	0.61	10	intergenic		BAALC-AS2,BAALC,MIR3151,BAALC-AS1,ATP6V1C1,AZIN1-AS1
rs7007076	8	123717789	C	G	11.4195	0.86	0.99658		0.594	1.04004	0.367		9e-06	1.84	21	intron	ANXA13	ANXA13,FAM91A1,KLHL38,FER1L6,FBXO32,FER1L6-AS1
rs58823963**	9	9550389	A	C	22.512	0.502	0.97817		0.1959	0.893	0.133		9e-07	2.69	12	intron	PTPRD	PTPRD,PTPRD-AS1
rs2209875	9	89198546	A	G	23.804	0.0183	1.03528		0.0166	1.09469	0.631		9e-07	0.6	31	intergenic		SHC3,CKS2,MIR3153,SECISBP2,SEMA4D,S1PR3
rs7035589	9	104990077	T	C	29.0455	0.327	1.01352		0.0539	1.0612	0.0571		3e-07	1.44	39	intergenic		ABCA1,NIPSNAP3B,NIPSNAP3A,SLC44A1,OR13D1,OR13C9
rs13289122	9	104994722	T	C	44.7295	0.783	1.00343		0.167	1.02947	0.0865		5e-06	1.3	47	intergenic		ABCA1,NIPSNAP3B,NIPSNAP3A,SLC44A1,OR13D1,OR13C9
rs17459044	9	129091345	T	C	69.597	0.941	1.00101		0.945	1.00207	0.499		2e-06	0.62	38	downstream	CRAT,DOLPP1	DOLPP1,CRAT,MIGA2,PTPA,SH3GLB2,IER5L
rs10826468	10	28420676	C	T	44.382	0.187	1.01652		0.341	1.0205	0.782		5e-06	0.77	41	intergenic		WAC-AS1,WAC,MPP7,MIR8086,BAMBI,LINC01517
rs11231420	11	55877258	C	T	28.66	0.416	1.01134		0.826	1.00712	0.583		5e-06	0.61	32	intergenic	OR5D14	TRIM51,OR5W2,OR5D16,OR5L2,OR5D18,OR5I1
rs10793273**	11	78031549	C	T	40.299	0.216	0.98276		0.15874	0.93	0.476		2e-06	0.71	19	intron	KCTD14	KCTD14,NDUFC2-KCTD14,THRSP,INTS4,NDUFC2,ALG8
rs10160713	11	97027237	T	A	0.402	0.498	1.0624		0.44	0.01776	0.693		1e-06	0.22	6	intergenic		JRKL-AS1,JRKL,CCDC82,MAML2,MIR1260B
rs1584120	12	23446319	T	C	80.0995	0.715	0.99437		0.858	0.99214	0.721		6e-06	1.64	62	intergenic		SOX5,LOC101928441,ETNK1,MIR920,LOC101928471,C2CD5
rs7308116	12	107806819	A	G	47.5245	0.672	1.00519		0.643	1.00936	0.211		2e-06	1.61	64	intergenic		ASCL4,PRDM4,LOC101929162,PWP1,LOC728739,BTBD11
rs12018439	13	84816938	T	G	12.0245	0.582	1.01062		0.841	0.98528	0.865		2e-06	0.75	37	intergenic		LINC00333,LINC00375,LINC00351,RNU6-72P,SLITRK1,SLITRK6
rs72636617	13	94422965	A	G	7.0545	0.45	1.01784		0.81	0.97206	0.644		6e-06	1.49	9	intergenic	GPC6	DCT,GPC6,TRF-GAA1-5,TGDS,GPR180,GPC6-AS1
rs72655104	13	98170892	G	A	4.779	0.646	0.98733		0.761	1.04849	0.0745		7e-06	1.45	14	downstream	RNF113B	FARP1,RNF113B,MIR3170,IPO5,STK24,SLC15A1
rs7147087	14	58769589	G	T	9.259	0.0922	0.96333		0.785	1.02676	0.359		5e-06	0.63	8	intergenic		LINC01500,DACT1,KIAA0586,TIMM9,TOMM20L,ARID4A
rs1950626	14	100907636	G	A	78.056	0.109	1.02422		0.0895	0.9344	0.0974		3e-07	2.96	79	intergenic		MEG8,MIR370,SNORD112,SNORD113-1,SNORD113-2,SNORD113-3
rs7187140*	16	15917823	C	T	0.015	0.891	1.16381		nan	nan	1		3e-07	5.35	9	intergenic		FOPNL,ABCC1,MYH11,NDE1,ABCC6,MIR484
rs144039930*	16	21240939	T	C	0.009	0.468	0.01766		nan	nan	1		4e-07	0.15	5	intron	ANKS4B	ANKS4B,CRYM,ZP2,CRYM-AS1,TMEM159,DNAH3
rs2019216	17	22410321	T	C	50.339	0.737	0.99586		0.451	0.98472	0.68		7e-06	0.77	64	intergenic		FLJ36000,FAM27E5,MTRNR2L1,LOC100996792,KCNJ18,C17orf51
rs512279	18	60564867	C	T	62.109	0.0906	1.02232		0.356	0.97716	0.553		9e-06	1.6	59	intergenic		MC4R,PMAIP1,CDH20,CCBE1
rs2236521	20	62317060	A	G	55.2445	0.293	1.01322		0.635	0.98981	0.768		6e-06	1.37	16	intron	LAMA5	LAMA5,ADRM1,MIR4758,OSBPL2,LAMA5-AS1,RPS21
rs7290192	22	48922714	T	A	14.175	0.221	1.02233		0.132	1.0994	0.332		7e-06	0.57	7	intergenic		LINC01310,MIR4535,FAM19A5,LOC284933,C22orf34,MIR3667
Panel B2
rs1455311	4	79043433	G	A	16.528	0.904	1.00202		0.31	1.05532	0.122		<1.0E-09	2.58	34	intergenic		LINC01088,PAQR3,BMP2K,MIR5096,NAA11,LINC01094
rs1036819a	8	134599702	C	A	11.1855	0.571	0.98748		0.269	0.91502	1		<1.0E-09	4.03	31	intron	ZFAT	ZFAT,ZFAT-AS1,MIR30B,MIR30D,NCRNA00250,LOC101927845
rs430794	9	91090533	T	G	27.1025	0.776	1.00396		0.826	0.99299	0.25		8e-08	0.35	13	intergenic		LOC100129316,AUH,SYK,NFIL3,DIRAS2,LINC01501
rs8027714b	15	24719450	A	G	3.8765	0.726	1.02696		0.785	1.06458	1		<1.0E-09	9.04	26	intergenic	NPAP1	NPAP1,SNRPN,PWRN1,SNURF,SNORD107,PWARSN
rs1810636	20	2674279	C	A	63.7725	0.361	0.98824		0.679	1.01084	0.899		3.3e-07	2.32	57	intergenic	IDH3B	IDH3B,NOP56,SNORD57,SNORD56,SNORD86,EBF4
rs2236479	21	45499218	A	G	35.0185	0.792	0.99662		0.515	0.98368	0.363		2.8e-07	2.23	59	intron	COL18A1	COL18A1,SLC19A1,MIR6815,COL18A1-AS1,COL18A1-AS2,LINC00316
Supplementary Data 5 Sequence variants reported in previous GWAS studies on POP tested for association with POP in the data from Iceland and UK biobank. Panel A: Giri, A. et al., Plos one, 10 (2015). Panel B: Allen-Brady, K. et al., Obstet Gynecol 118, 1345-1353 (2011) (African American and Hispanic ethnicity in Giri et al. Cases from The University of Utah and Holland of caucasian origin in Alle…

## Sheet: Supp.Data6
SNP	Chr	Pos Hg38	EAF (%)	EA	OA	OR	P
rs1800012	17	50200388	18.3245	A	C	1.01724	0.286
rs1800255	2	188999354	23.673	A	G	0.99593	0.778
Supplementary Data 6 Association of POP with variants previously reported to associate with POP in meta-analyses of candidate-gene studies (Cartwright, R. et al. In American Journal of Obstetrics and Gynecology, 2015 and Ward, R. M. et al., in American Journal of Obstetrics and Gynecology, 2014). EAF, effect allele frequency (mean of ICE and UKB); EA, effect allele; OA, other allele; OR, odds rat…

## Sheet: Supp.Data7
UK Biobank
Procedure code	Procedure name
OPCS-P22	Repair of prolapse of vagina and amputation of cervix uteri
OPCS-P231	Anterior and posterior colporrhaphy
OPCS-P232	Anterior colporrhaphy
OPCS-P233	Posterior colporrhaphy
OPCS-P234	Repair of enterocele
OPCS-P236	Anterior colporrhaphy with mesh reinforcement
OPCS-P237	Posterior colporrhaphy with mesh reinforcement
OPCS-P239	Unspecified other repair of prolapse of vagina
OPCS-P23	Other repair of prolapse of vagina
OPCS-P242	Sacrocolpopexy
OPCS-P244	Repair of vault of vagina using vaginal approach
OPCS-P247	Sacrospinous fixation of vagina
OPCS-P24	Repair of vault of vagina
Iceland
Procedure code	Procedure name
NCSP-LCSD10	Vaginal hysterectomy
NCSP-LESF00	Anterior colporrhaphy
NCSP-LESF03	Posterior colporrhaphy
Supplementary Data 7 A summary of surgical procedures and the corresponding codes from the classification of surgical procedures available in the UKB and Icelandic data. Number of POP cases identified with ICD10 code N81 and OPCS codes in the UK: 7,121. Number of POP cases identified with ICD10 code N81 and ICD9 code 618 and NCSP codes in Iceland: 437.

## Sheet: Supp.Data8
				UKB									Iceland									UKB and Iceland combined
				ICD10			ICD10 with procedure			ICD10 without procedure			ICD10			ICD10 with procedure			ICD10 without procedure			ICD10			ICD10 with procedure			ICD10 without procedure
SNP	Chr	Position hg38		P	OR		P	OR		P	OR		P	OR		P	OR		P	OR		P	OR		P	OR		P	OR
rs3820282	1	22141722		5.0013e-16	0.853		1.2821e-17	0.808		0.11626	0.949		1.0507e-06	0.835		0.016865	0.795		1.9349e-05	0.844		3.26e-21	0.84865		7.21e-19	0.80703		7.58e-05	0.90375
rs9306894	2	20678345		4.1014e-15	1.119		9.9807e-14	1.143		0.048194	1.051		0.001664	1.096		0.34341	1.073		0.0048835	1.092		3.38e-17	1.11466		8.89e-14	1.13917		0.000947	1.06684
rs1430191	2	55806292		5.2e-06	1.07		9.4e-07	1.09769		0.59732	1.0142		5.4e-06	1.15		0.0012326	1.289		0.00026163	1.128		1e-09	1.09		3.1e-08	1.11		0.024	1.04
rs3791675	2	55884174		6e-12	0.88		3.9e-12	0.85		0.1805	1.04384		9.3e-08	0.81		0.34513	0.911		1.5228e-07	0.796		2.7e-17	0.87		3.1e-12	0.85		0.06	0.96
rs7682992	4	126037217		6.7061e-10	1.111		1.4267e-08	1.128		0.0035061	1.091		1.0229e-08	1.206		0.0064755	1.253		2.5232e-06	1.18		4.5e-16	1.13068		6.83e-10	1.13576		1.35e-07	1.1275
rs72624976	7	128392779		1.0254e-07	0.818		3.9046e-07	0.784		0.042528	0.877		3.3529e-06	0.74		0.15728	0.793		3.0647e-05	0.749		3.95e-12	0.79732		1.39e-07	0.78443		1.53e-05	0.8153
rs1247943	12	114235616		1.5481e-10	1.093		1.2779e-08	1.104		0.0013443	1.08		0.00032711	1.1		0.89448	1.009		0.00033516	1.112		2.3e-13	1.09		2.73e-08	1.09812		2.02e-06	1.09297
rs12325192	16	51454218		1.2989e-11	0.887		1.2473e-14	0.842		0.4403	0.977		0.045503	0.926		0.065655	0.831		0.15095	0.943		2.79e-12	0.89385		2.25e-15	0.84105		0.141	0.96483
				N=11,601			N=7,121			N=3,561			N=3,409			N=437			N=2,928			N=15,010			N=7,558			N=6,489
Supplementary Data 8 Association between POP variants and POP phenotype by definition of POP cases in UK, Iceland and in the combined analysis. For UKB data: ICD10, ICD10 code N81; procedure codes, OPCS-P22, OPCS-P23, OPCS-P24. For Icelandic data: ICD10, ICD10 code N81 and ICD9 code 618; procedure codes, NCSP-LCSD10, NCSP-LESF00, NCSP-LESF03. Abbreviations: OR, Odds Ratio; N, number of cases. Res…

## Sheet: Supp.Data9
			WNT4 rs3820282 1:22141722 17.17%		GDF7 rs9306894 2:20678345 34.48%		EFEMP1 rs1430191 2:55806292 47.85%		EFEMP1 rs3791675 2:55884174 21.07%		FAT4 rs7682992 4:126037217 20.63%		IMPDH1 rs72624976 7:128392779 4.87%		TBX5 rs1247943 12:114235616 46.03%		SALL1 rs12325192 16:51454218 17.90%
Case-control phenotypes	Cases	Controls	P	OR	P	OR	P	OR	P	OR	P	OR	P	OR	P	OR	P	OR
POP	15010	340734	3.26e-21	0.84865	3.38e-17	1.11466	1e-09	1.09	2.7e-17	0.87	4.55e-16	1.13068	3.95e-12	0.79732	2.28e-13	1.09492	2.79e-12	0.89385
BPH*	18138	277213	0.997	1.00006	0.616	1.00634	0.554	1.00718	0.564	0.99162	0.383	0.98704	0.422	0.97689	4.17e-12	0.919929	0.737	1.00519
Diverticular disease*	31588	640249	0.00493	0.9674	0.000696	1.03097	0.0332	1.01852	3.72e-07	0.94873	0.736	0.99636	0.672	0.99082	0.239	1.0102	0.5	1.00736
Endometriosis*	5699	350027	1.1e-05	1.12027	0.718	0.99255	0.906	0.9977	0.215	1.02973	0.536	1.01518	0.181	0.9367	0.236	1.0235	0.016	0.94064
Inguinal hernia*	16822	751078	0.285	0.98324	0.0742	1.02173	0.000348	0.95935	6.18e-44	0.82127	0.0301	1.03169	0.404	0.9755	0.155	0.98364	0.311	1.01471
Leiomyoma*	16595	523330	5.31e-13	1.12011	0.604	0.99352	0.413	0.99027	0.991	0.99985	0.328	1.01459	0.242	0.9664	0.414	0.990295	4.04e-09	0.91206
Prostate cancer*	11708	284184	0.863	1.00342	6.15e-06	1.07266	0.161	0.97929	0.0338	0.96207	0.844	1.00364	0.844	1.00697	0.00176	1.04763	0.544	1.01171
BE and EA*	4679	403886	0.15811	0.96	4.1643e-05	1.093	0.054947	0.96	0.24127	0.971	0.60453	0.986	0.17162	0.927	0.001431	1.07	0.32406	1.026
Actinic keratosis	2400	548015	0.751	1.01272	0.0569	0.9434	0.919	1.00296	0.943	0.9975	0.79	1.00977	6.77e-06	0.68549	0.397	0.975562	0.95	1.00234
Carpal tunnel s.	10512	704091	0.00124	0.93832	0.44	0.9886	0.252	1.01643	9e-11	1.11383	0.255	0.97981	0.0225	0.91846	0.23	1.01723	0.454	1.01344
Diaphragmatic h.	27758	741532	0.782	0.99658	2.29e-05	1.04035	0.0072	1.02445	0.06	0.98017	0.556	0.99338	0.311	0.97677	0.134	1.01355	0.00957	1.02938
Femoral hernia	730	621849	0.208	0.91072	0.885	0.99194	0.574	1.0298	1.98e-07	0.70061	0.582	1.03715	0.208	0.83425	0.916	1.00543	0.736	0.97743
Stress incontinence	7629	668337	0.00067	1.0789	0.000113	1.06993	0.454	1.01267	0.936	1.00162	6.42e-07	1.10764	0.0317	0.91212	8.17e-07	1.08633	0.00018	0.92184
Umbilical hernia	4025	757940	0.746	0.98997	0.0698	1.04385	0.787	1.00612	2.03e-05	0.88881	0.854	1.00529	0.134	0.91427	0.958	0.998801	0.459	1.02132
Ventral hernia	4136	755305	0.0944	1.05179	0.0152	1.05844	0.826	0.99505	5.86e-08	0.86048	0.483	1.01977	0.578	0.96897	0.251	0.974497	0.614	0.9857
Quantitative traits	Tested		P	β	P	β	P	β	P	β	P	β	P	β	P	β	P	β
BMD (whole body)*	14220		3.0313e-07	-0.085	0.87089	-0.002	0.68202	-0.005	0.31681	0.016	0.10831	0.025	0.35963	-0.026	0.7133	0.005	0.48575	-0.012
FVC*	275278		8.68e-05	0.0154	0.0468	-0.0059	4.9e-05	-0.0116	2.4e-14	-0.0257	0.283	-0.0038	0.0745	0.0132	3.98e-09	-0.0168	0.747	0.0011
Gestational duration*	60782		3.9081e-11	0.058	0.28314	-0.008	0.93841	0.001	0.69241	-0.003	0.5153	-0.005	0.18367	0.02	0.32978	0.007	0.0013035	0.03
Height*	85421		0.081802	0.013	0.3433	-0.006	0.68403	0.002	6.6575e-27	-0.081	0.99334	0	0.079173	-0.022	0.38466	-0.005	0.32139	-0.008
Pulse pressure*	513678		0.00986	0.0079	1.84e-14	-0.0181	0.0152	-0.0055	2.95e-13	0.0197	0.599	-0.0015	0.374	-0.005	0.238	-0.0027	0.00427	-0.0081
Waist Circumference (BMI adj)*	416551		0.484	-0.0023	0.0892	0.0043	0.741	-0.0008	1.82e-35	-0.0356	0.553	0.0018	0.5	-0.0042	0.306	0.0025	0.515	-0.002
BMD (head)	16307		5.44e-16	-0.12535	0.943	-0.00089	0.495	0.00809	0.171	0.01984	0.594	0.00767	0.605	0.01408	0.51	0.00776	0.544	-0.00944
FEV1	275278		0.0125	0.00981	0.0112	-0.00754	0.0357	-0.00601	0.00568	-0.00933	0.382	-0.00313	0.0717	0.01326	9.49e-12	-0.01945	0.725	-0.00125
FEV1/FVC	275278		0.0173	-0.0091	0.103	-0.0047	1.75e-05	0.012	4.07e-24	0.0333	0.7	0.0013	0.795	0.0019	0.000392	-0.0098	0.306	-0.0035
Number of children	308624		8.61e-06	-0.0162	0.98	-0.0001	0.222	0.0033	0.966	0.0001	0.112	-0.0053	0.0148	-0.0162	0.606	0.0014	0.45	-0.0026
Supplementary Data 9 Shown are associations of POP index variants with traits previously reported for associations at each of the eight loci (*) and traits detected using combined data from Iceland and UKB. Note: the figures above the horizontal lines that separate each panel of the table are association results for traits previously reported for associations with the POP variants. Bonferroni-adj…

## Sheet: Supp.Data10
Index markers in the current study			Variants from other studies in LD (r2>0.5) w/ index markers for POP
SNP ID	Position (hg38)		SNP ID	Position (hg38)	r2	D'	PubmedID	Trait
rs3820282	chr1:22141722		rs3920498	1:22166394	0.538581	0.84899	24945404	Bone density, paediatric skull
			rs7519889	1:22146013	0.559826	0.895801	30048462a	Heel bone density
			rs10737462	1:22118482	0.615211	0.989179	29304378	Bone density, total body less head
			rs3765350	1:22120823	0.615211	0.989179	24945404a	Bone density, paediatric total body less head
			rs2235529	1:22123994	0.847418	0.958126	23472165	Endometriosis
			rs10917151	1:22096228	0.876793	0.988454	30194396	Leiomyoma of uterus
			rs56318008	1:22143914	0.877789	0.969737	28877031	Gestational length, parental genotype effect measurement
			rs56318008	1:22143914	0.877789	0.969737	29304378b	Bone density, total body
			rs12037376	1:22135618	0.944922	0.999776	28537267	Endometriosis (P=1.04*10-12 (EU), P=1.85*10-6 (EA))
rs9306894	chr2:20678345		rs7255	2:20679060	0.623088	0.99535	27527254	Oesophageal adenocarcinoma and Barrett’s oesophagus
			rs2289081	2:20682080	0.851881	0.958941	28135244	Pulse pressure
			rs9306895	2:20678393	0.99628	1	29892016	Prostate cancer
rs3791675	chr2:55884174		rs2009262	2:55785079	0.852568	0.989794	26686553	Inguinal hernia
			rs3791679	2:55869757	0.949567	0.992679	25282103a	Height
			rs3791679	2:55869757	0.949567	0.992679	25673412	Hip circumference, BMI-adjusted (EA)
			rs3791679	2:55869757	0.949567	0.992679	25673412a	Waist circumference. BMI-adjusted
			rs3791675	2:55884174	1	1	20881960a	Height
			rs3791675	2:55884174	1	1	28448500	Waist circumference. BMI- and physical activity-adjusted
rs1247943	chr12:11423561		rs10774740	12:11422839	0.509896	1	25939597	Prostate cancer
			rs1247942	12:11423591	0.662431	1	27527254	Oesophageal adenocarcinoma and Barrett’s oesophagus
			rs1270884	12:11424776	0.813857	0.916322	29892016a	Prostate cancer
rs12325192	chr16:51454218		rs66998222	16:51447685	0.936092	0.968629	30194396	Leiomyoma of uterus
Supplementary Data 10 Previously reported variants that are in LD (r2>0.5) with the POP variants detected in the current study and the associated traits. A 2Mb window was selected. aVariants rs3791679 and rs3791675 associating with height are reported in 4 and 6 publications, respectively. Rs7519889 and rs3765350 associating with heel bone density and pediatric bone density (total body less head)…

[truncated: 19 more sheets: Supp.Data11, Supp.Data12, Supp.Data13, Supp.Data14, Supp.Data15, Supp.Data16, Supp.Data17, Supp.Data18, Supp.Data19, Supp.Data20, Supp.Data21, Supp.Data22, Supp.Data23, Supp.Data24, Supp.Data25, Supp.Data26, Supp.Data27, Supp.Data28, Supp.Data29]
